# Supplementary material for: ﻿Redescription of Parascorpaenamoultoni (Whitley, 1961) (Actinopterygii, Scorpaenidae), with new distribution records for the species
Source: Zookeys. 2024 Dec 4;1219:271–85. doi: 10.3897/zookeys.1219.134970 (PMC11635355; doi:10.3897/zookeys.1219.134970)
Supplement: XML Treatment for Parascorpaena moultoni [file zookeys.1219.134970-treatment1.xml]

<!DOCTYPE tp:taxon-treatment
  PUBLIC "-//TaxonX//DTD Taxonomic Treatment Publishing DTD v0 20100105//EN" "tax-treatment-NSO.dtd">
<tp:taxon-treatment xmlns:tp="http://www.plazi.org/taxpub"><tp:treatment-meta><kwd-group><label>Taxon classification</label><kwd>
              <named-content content-type="kingdom">Animalia</named-content>
            </kwd><kwd>
              <named-content content-type="order">Scorpaeniformes</named-content>
            </kwd><kwd>
              <named-content content-type="family">Scorpaenidae</named-content>
            </kwd></kwd-group><mixed-citation publication-type="journal"><person-group><name><surname>Cabebe-Barnuevo</surname><given-names>Roxanne</given-names></name><name><surname>Wibowo</surname><given-names>Kunto</given-names></name><name><surname>Motomura</surname><given-names>Hiroyuki</given-names></name></person-group><article-title>﻿Redescription of <italic><tp:taxon-name><tp:taxon-name-part taxon-name-part-type="genus" reg="Parascorpaena">Parascorpaena</tp:taxon-name-part><tp:taxon-name-part taxon-name-part-type="species" reg="moultoni">moultoni</tp:taxon-name-part></tp:taxon-name></italic> (Whitley, 1961) (<tp:taxon-name><tp:taxon-name-part taxon-name-part-type="class">Actinopterygii</tp:taxon-name-part></tp:taxon-name>, <tp:taxon-name><tp:taxon-name-part taxon-name-part-type="family">Scorpaenidae</tp:taxon-name-part></tp:taxon-name>), with new distribution records for the species</article-title><source>Zookeys</source><day>04</day><month>12</month><year>2024</year><volume>1219</volume><fpage>271</fpage><lpage>285</lpage><pub-id pub-id-type="doi">10.3897/zookeys.1219.134970</pub-id></mixed-citation></tp:treatment-meta><tp:nomenclature><label>﻿</label><tp:taxon-name>
            <object-id xmlns:xlink="http://www.w3.org/1999/xlink" content-type="arpha" xlink:type="simple">21E396E0-BE35-588D-AF92-E173E356EC1E</object-id>
            <tp:taxon-name-part taxon-name-part-type="genus" reg="Parascorpaena">Parascorpaena</tp:taxon-name-part>
            <tp:taxon-name-part taxon-name-part-type="species" reg="moultoni">moultoni</tp:taxon-name-part>
          </tp:taxon-name><tp:taxon-authority>(Whitley, 1961)</tp:taxon-authority><xref ref-type="fig" rid="F1">Figs 1</xref><xref ref-type="fig" rid="F2">, 2</xref><xref ref-type="fig" rid="F3">, 3</xref><xref ref-type="table" rid="T1">; Tables 1</xref><xref ref-type="table" rid="T2">, 2</xref><tp:nomenclature-citation-list><tp:nomenclature-citation><tp:taxon-name>
                <tp:taxon-name-part taxon-name-part-type="genus" reg="Scorpaena">Scorpaena</tp:taxon-name-part>
                <tp:taxon-name-part taxon-name-part-type="species" reg="moultoni">moultoni</tp:taxon-name-part>
              </tp:taxon-name><comment>Whitley, 1961: 9, fig. 1 (type locality: north of Wilson Island, Capricorn Group, Queensland, Australia).</comment></tp:nomenclature-citation></tp:nomenclature-citation-list></tp:nomenclature><tp:treatment-sec sec-type="material" id="SECID0E4KAE"><title>Material examined.</title><p><bold><italic>Holotype</italic>.
            </bold><named-content xmlns:xlink="http://www.w3.org/1999/xlink" content-type="dwc:institutional_code" xlink:title="Australian Museum" xlink:href="http://grbio.org/institution/australian-museum" xlink:type="simple">AMS</named-content> IB. 5062 (Fig. <xref ref-type="fig" rid="F1">1A</xref>), female, 38.1 mm <abbrev xmlns:xlink="http://www.w3.org/1999/xlink" xlink:title="Standard length" id="ABBRID0EQLAE" xlink:type="simple">SL</abbrev>, north of Wilson Island, Capricorn Group, Queensland, Australia, <named-content xmlns:xlink="http://www.w3.org/1999/xlink" content-type="dwc:verbatimCoordinates" xlink:type="simple"><named-content content-type="geo-json" specific-use="{&#34;type&#34;:&#34;Point&#34;,&#34;coordinates&#34;:[151.900000,-23.300000]}" id="NCID0EXLAE" xlink:type="simple">23°18′S, 151°54′E</named-content></named-content>, 15 m, J. Moulton, 19 Oct. 1960. <bold><italic>Paratype</italic>.</bold><named-content xmlns:xlink="http://www.w3.org/1999/xlink" content-type="dwc:institutional_code" xlink:title="Museum Support Center, Smithsonian Institute, National Museum of Natural History" xlink:href="http://grbio.org/institution/smithsonian-institution-national-museum-natural-history-0" xlink:type="simple">USNM</named-content> 99013, female, 27.5 mm <abbrev xmlns:xlink="http://www.w3.org/1999/xlink" xlink:title="Standard length" id="ABBRID0EEMAE" xlink:type="simple">SL</abbrev>, Davao Gulf, Mindanao, Philippines, <named-content xmlns:xlink="http://www.w3.org/1999/xlink" content-type="dwc:verbatimCoordinates" xlink:type="simple"><named-content content-type="geo-json" specific-use="{&#34;type&#34;:&#34;Point&#34;,&#34;coordinates&#34;:[125.661667,17.095000]}" id="NCID0ELMAE" xlink:type="simple">17°05′42″N, 125°39′42″E</named-content></named-content>, 38 m, RV <italic>Albatross</italic>, 18 Mar. 1908.</p><fig id="F1" position="float" orientation="portrait"><object-id xmlns:xlink="http://www.w3.org/1999/xlink" content-type="doi" xlink:type="simple">10.3897/zookeys.1219.134970.figure1</object-id><object-id xmlns:xlink="http://www.w3.org/1999/xlink" content-type="arpha" xlink:type="simple">55B79645-4994-563F-8006-2110BBF44979</object-id><label>Figure 1.</label><caption><p><italic><tp:taxon-name><tp:taxon-name-part taxon-name-part-type="genus" reg="Parascorpaena">Parascorpaena</tp:taxon-name-part><tp:taxon-name-part taxon-name-part-type="species" reg="moultoni">moultoni</tp:taxon-name-part></tp:taxon-name></italic><bold>A</bold><named-content xmlns:xlink="http://www.w3.org/1999/xlink" content-type="dwc:institutional_code" xlink:title="Australian Museum" xlink:href="http://grbio.org/institution/australian-museum" xlink:type="simple">AMS</named-content> IB. 5062 (holotype of <italic><tp:taxon-name><tp:taxon-name-part taxon-name-part-type="genus" reg="Scorpaena">Scorpaena</tp:taxon-name-part><tp:taxon-name-part taxon-name-part-type="species" reg="moultoni">moultoni</tp:taxon-name-part></tp:taxon-name></italic>), female, 38.1 mm <abbrev xmlns:xlink="http://www.w3.org/1999/xlink" xlink:title="Standard length" id="ABBRID0EWNAE" xlink:type="simple">SL</abbrev>, Australia <bold>B</bold><named-content xmlns:xlink="http://www.w3.org/1999/xlink" content-type="dwc:institutional_code" xlink:title="Kagoshima University Museum" xlink:href="http://grbio.org/institution/kagoshima-university-museum" xlink:type="simple">KAUM</named-content>–I. 82275, female, 16.7 mm <abbrev xmlns:xlink="http://www.w3.org/1999/xlink" xlink:title="Standard length" id="ABBRID0EAOAE" xlink:type="simple">SL</abbrev>, Japan <bold>C</bold><named-content xmlns:xlink="http://www.w3.org/1999/xlink" content-type="dwc:institutional_code" xlink:title="Museum Zoologicum Bogoriense" xlink:href="http://grbio.org/institution/museum-zoologicum-bogoriense" xlink:type="simple">MZB</named-content> 26975, male, 35.5 mm <abbrev xmlns:xlink="http://www.w3.org/1999/xlink" xlink:title="Standard length" id="ABBRID0EKOAE" xlink:type="simple">SL</abbrev>, Indonesia <bold>D</bold><named-content xmlns:xlink="http://www.w3.org/1999/xlink" content-type="dwc:institutional_code" xlink:title="Kagoshima University Museum" xlink:href="http://grbio.org/institution/kagoshima-university-museum" xlink:type="simple">KAUM</named-content>–I. 124499, male, 37.0 mm <abbrev xmlns:xlink="http://www.w3.org/1999/xlink" xlink:title="Standard length" id="ABBRID0EUOAE" xlink:type="simple">SL</abbrev>, Japan.</p></caption><graphic xmlns:xlink="http://www.w3.org/1999/xlink" xlink:href="zookeys-1219-271_article-134970__-g001.jpg" position="float" orientation="portrait" xlink:type="simple" id="oo_1189596.jpg"><uri content-type="original_file" xlink:type="simple">https://binary.pensoft.net/fig/1189596</uri></graphic></fig></tp:treatment-sec><tp:treatment-sec sec-type="Non-type specimens" id="SECID0E4OAE"><title>Non-type specimens.</title><p>46 specimens, 20.4–57.1 mm <abbrev xmlns:xlink="http://www.w3.org/1999/xlink" xlink:title="Standard length" id="ABBRID0EDPAE" xlink:type="simple">SL</abbrev>. <bold>Japan</bold>: <named-content xmlns:xlink="http://www.w3.org/1999/xlink" content-type="dwc:institutional_code" xlink:title="Kagoshima University Museum" xlink:href="http://grbio.org/institution/kagoshima-university-museum" xlink:type="simple">KAUM</named-content>–I. 72114, male, 60.9 mm <abbrev xmlns:xlink="http://www.w3.org/1999/xlink" xlink:title="Standard length" id="ABBRID0ENPAE" xlink:type="simple">SL</abbrev>, north of Sanekumisaki, Setouchi, Amami-oshima Island, Amami Islands, Ryukyu Islands, <named-content xmlns:xlink="http://www.w3.org/1999/xlink" content-type="dwc:verbatimCoordinates" xlink:type="simple"><named-content content-type="geo-json" specific-use="{&#34;type&#34;:&#34;Point&#34;,&#34;coordinates&#34;:[129.192222,28.195278]}" id="NCID0EUPAE" xlink:type="simple">28°11′43″N, 129°11′32″E</named-content></named-content>, 10–24 m; <named-content xmlns:xlink="http://www.w3.org/1999/xlink" content-type="dwc:institutional_code" xlink:title="Kagoshima University Museum" xlink:href="http://grbio.org/institution/kagoshima-university-museum" xlink:type="simple">KAUM</named-content>–I. 82275, female, 16.7 mm <abbrev xmlns:xlink="http://www.w3.org/1999/xlink" xlink:title="Standard length" id="ABBRID0E4PAE" xlink:type="simple">SL</abbrev>, San, Tokunoshima, Tokuno-shima Island, Amami Islands, <named-content xmlns:xlink="http://www.w3.org/1999/xlink" content-type="dwc:verbatimCoordinates" xlink:type="simple"><named-content content-type="geo-json" specific-use="{&#34;type&#34;:&#34;Point&#34;,&#34;coordinates&#34;:[128.967222,27.856111]}" id="NCID0EEQAE" xlink:type="simple">27°51′22″N, 128°58′02″E</named-content></named-content>, 1–18 m, H. Motomura et al., 25 Nov. 2015; <named-content xmlns:xlink="http://www.w3.org/1999/xlink" content-type="dwc:institutional_code" xlink:title="Kagoshima University Museum" xlink:href="http://grbio.org/institution/kagoshima-university-museum" xlink:type="simple">KAUM</named-content>–I. 124499, male, 37.0 mm <abbrev xmlns:xlink="http://www.w3.org/1999/xlink" xlink:title="Standard length" id="ABBRID0ENQAE" xlink:type="simple">SL</abbrev>, off Segaura, Kushi, Bounotsu, Minami-satsuma, Kagoshima, <named-content xmlns:xlink="http://www.w3.org/1999/xlink" content-type="dwc:verbatimCoordinates" xlink:type="simple"><named-content content-type="geo-json" specific-use="{&#34;type&#34;:&#34;Point&#34;,&#34;coordinates&#34;:[130.226389,31.253333]}" id="NCID0EUQAE" xlink:type="simple">31°15′12″N, 130°13′35″E</named-content></named-content>, 6 m, S. Morishita, 17 Dec. 2018; <named-content xmlns:xlink="http://www.w3.org/1999/xlink" content-type="dwc:institutional_code" xlink:title="Department of Marine Sciences, Faculty of Science, University of the Ryukyus" xlink:href="http://grbio.org/institution/university-ryukyus" xlink:type="simple">URM</named-content>-P 4243, female, 21.1 mm <abbrev xmlns:xlink="http://www.w3.org/1999/xlink" xlink:title="Standard length" id="ABBRID0E4QAE" xlink:type="simple">SL</abbrev>, southwest reef off Sesoko Island, Okinawa Islands, Ryukyu Islands, 25 Oct. 1974. <bold>Taiwan</bold>: <named-content xmlns:xlink="http://www.w3.org/1999/xlink" content-type="dwc:institutional_code" xlink:title="Bernice P. Bishop Museum" xlink:href="http://grbio.org/institution/bishop-museum" xlink:type="simple">BPBM</named-content> 23054, 43.5 mm <abbrev xmlns:xlink="http://www.w3.org/1999/xlink" xlink:title="Standard length" id="ABBRID0EHRAE" xlink:type="simple">SL</abbrev>, Yeh-liu, 17 m, J. E. Randall, 26 June 1978; <named-content xmlns:xlink="http://www.w3.org/1999/xlink" content-type="dwc:institutional_code" xlink:title="Bernice P. Bishop Museum" xlink:href="http://grbio.org/institution/bishop-museum" xlink:type="simple">BPBM</named-content> 23385, 44.4 mm <abbrev xmlns:xlink="http://www.w3.org/1999/xlink" xlink:title="Standard length" id="ABBRID0EPRAE" xlink:type="simple">SL</abbrev>, southern end of Mao Pi Tou, 15 m, J. E. Randall et al., 18 July 1978. <bold>Philippines</bold>: <named-content xmlns:xlink="http://www.w3.org/1999/xlink" content-type="dwc:institutional_code" xlink:title="Bernice P. Bishop Museum" xlink:href="http://grbio.org/institution/bishop-museum" xlink:type="simple">BPBM</named-content> 22133, male, 39.2 mm <abbrev xmlns:xlink="http://www.w3.org/1999/xlink" xlink:title="Standard length" id="ABBRID0EZRAE" xlink:type="simple">SL</abbrev>, Sumilon Island, Cebu, 24–26 m, J. E. Randall, 26 Aug. 1977; <named-content xmlns:xlink="http://www.w3.org/1999/xlink" content-type="dwc:institutional_code" xlink:title="Bernice P. Bishop Museum" xlink:href="http://grbio.org/institution/bishop-museum" xlink:type="simple">BPBM</named-content> 22456, male, 27.8 mm <abbrev xmlns:xlink="http://www.w3.org/1999/xlink" xlink:title="Standard length" id="ABBRID0EBSAE" xlink:type="simple">SL</abbrev>, southwest side of Caban, Luzon, 30 m, J. E. Randall et al., 28 July 1978; <named-content xmlns:xlink="http://www.w3.org/1999/xlink" content-type="dwc:institutional_code" xlink:title="Bernice P. Bishop Museum" xlink:href="http://grbio.org/institution/bishop-museum" xlink:type="simple">BPBM</named-content> 26511, female, 57.1 mm <abbrev xmlns:xlink="http://www.w3.org/1999/xlink" xlink:title="Standard length" id="ABBRID0EJSAE" xlink:type="simple">SL</abbrev>, Negros, south of Dumaguete, 22 m, J. E. Randall and G. W. Tribble, 9 Aug. 1978; <named-content xmlns:xlink="http://www.w3.org/1999/xlink" content-type="dwc:institutional_code" xlink:title="Museum Support Center, Smithsonian Institute, National Museum of Natural History" xlink:href="http://grbio.org/institution/smithsonian-institution-national-museum-natural-history-0" xlink:type="simple">USNM</named-content> 372639, male, 26.9 mm <abbrev xmlns:xlink="http://www.w3.org/1999/xlink" xlink:title="Standard length" id="ABBRID0ERSAE" xlink:type="simple">SL</abbrev>, Sombrero Island, Batangas, <named-content xmlns:xlink="http://www.w3.org/1999/xlink" content-type="dwc:verbatimCoordinates" xlink:type="simple"><named-content content-type="geo-json" specific-use="{&#34;type&#34;:&#34;Point&#34;,&#34;coordinates&#34;:[120.820000,13.700000]}" id="NCID0EYSAE" xlink:type="simple">13°42′N, 120°49′12″E</named-content></named-content>, 6 m, C. J. Ferraris, 24 Apr. 1980; <named-content xmlns:xlink="http://www.w3.org/1999/xlink" content-type="dwc:institutional_code" xlink:title="Museum Support Center, Smithsonian Institute, National Museum of Natural History" xlink:href="http://grbio.org/institution/smithsonian-institution-national-museum-natural-history-0" xlink:type="simple">USNM</named-content> 372667, 37.7 mm <abbrev xmlns:xlink="http://www.w3.org/1999/xlink" xlink:title="Standard length" id="ABBRID0EBTAE" xlink:type="simple">SL</abbrev>, Apo Island, Negros Oriental, <named-content xmlns:xlink="http://www.w3.org/1999/xlink" content-type="dwc:verbatimCoordinates" xlink:type="simple"><named-content content-type="geo-json" specific-use="{&#34;type&#34;:&#34;Point&#34;,&#34;coordinates&#34;:[123.278889,9.077222]}" id="NCID0EITAE" xlink:type="simple">09°04′38″N, 123°16′44″E</named-content></named-content>, 0–40 m, V. Springer et al., 7 June 1978; <named-content xmlns:xlink="http://www.w3.org/1999/xlink" content-type="dwc:institutional_code" xlink:title="Museum Support Center, Smithsonian Institute, National Museum of Natural History" xlink:href="http://grbio.org/institution/smithsonian-institution-national-museum-natural-history-0" xlink:type="simple">USNM</named-content> 372668, 2, 30.6–44.6 mm <abbrev xmlns:xlink="http://www.w3.org/1999/xlink" xlink:title="Standard length" id="ABBRID0ERTAE" xlink:type="simple">SL</abbrev>, Bararin Island, Palawan,<named-content xmlns:xlink="http://www.w3.org/1999/xlink" content-type="dwc:verbatimCoordinates" xlink:type="simple"><named-content content-type="geo-json" specific-use="{&#34;type&#34;:&#34;Point&#34;,&#34;coordinates&#34;:[120.946111,10.878333]}" id="NCID0EYTAE" xlink:type="simple"> 10°52′42″N, 120°56′46″E</named-content></named-content>, 0–17 m, V. Springer et al., 24 May 1978; <named-content xmlns:xlink="http://www.w3.org/1999/xlink" content-type="dwc:institutional_code" xlink:title="Museum Support Center, Smithsonian Institute, National Museum of Natural History" xlink:href="http://grbio.org/institution/smithsonian-institution-national-museum-natural-history-0" xlink:type="simple">USNM</named-content> 372704, 24.2 mm <abbrev xmlns:xlink="http://www.w3.org/1999/xlink" xlink:title="Standard length" id="ABBRID0EBUAE" xlink:type="simple">SL</abbrev>, Siquijor Island, Visayas, <named-content xmlns:xlink="http://www.w3.org/1999/xlink" content-type="dwc:verbatimCoordinates" xlink:type="simple"><named-content content-type="geo-json" specific-use="{&#34;type&#34;:&#34;Point&#34;,&#34;coordinates&#34;:[123.488889,9.141667]}" id="NCID0EIUAE" xlink:type="simple">09°08′30″N, 123°29′20″E</named-content></named-content>, 0–6 m, V. Springer et al., 9 May 1978; <named-content xmlns:xlink="http://www.w3.org/1999/xlink" content-type="dwc:institutional_code" xlink:title="Museum Support Center, Smithsonian Institute, National Museum of Natural History" xlink:href="http://grbio.org/institution/smithsonian-institution-national-museum-natural-history-0" xlink:type="simple">USNM</named-content> 431877, male, 20.4 mm <abbrev xmlns:xlink="http://www.w3.org/1999/xlink" xlink:title="Standard length" id="ABBRID0ERUAE" xlink:type="simple">SL</abbrev>, Maricaban Island, Batangas, <named-content xmlns:xlink="http://www.w3.org/1999/xlink" content-type="dwc:verbatimCoordinates" xlink:type="simple"><named-content content-type="geo-json" specific-use="{&#34;type&#34;:&#34;Point&#34;,&#34;coordinates&#34;:[120.851111,13.670000]}" id="NCID0EYUAE" xlink:type="simple">13°40′12″N, 120°51′04″</named-content></named-content>E, 3–6 m, K. Carpenter et al., 29 Apr. 2014; <named-content xmlns:xlink="http://www.w3.org/1999/xlink" content-type="dwc:institutional_code" xlink:title="Museum Support Center, Smithsonian Institute, National Museum of Natural History" xlink:href="http://grbio.org/institution/smithsonian-institution-national-museum-natural-history-0" xlink:type="simple">USNM</named-content> 436361, 38.2 mm <abbrev xmlns:xlink="http://www.w3.org/1999/xlink" xlink:title="Standard length" id="ABBRID0EBVAE" xlink:type="simple">SL</abbrev>, Verde Island, Batangas, <named-content xmlns:xlink="http://www.w3.org/1999/xlink" content-type="dwc:verbatimCoordinates" xlink:type="simple"><named-content content-type="geo-json" specific-use="{&#34;type&#34;:&#34;Point&#34;,&#34;coordinates&#34;:[121.041944,13.567222]}" id="NCID0EIVAE" xlink:type="simple">13°34′02″N, 121°02′31″E</named-content></named-content>, 15–20 m, J. T. Williams et al., 23 Apr. 2015. <bold>Micronesia</bold>: <named-content xmlns:xlink="http://www.w3.org/1999/xlink" content-type="dwc:institutional_code" xlink:title="Bernice P. Bishop Museum" xlink:href="http://grbio.org/institution/bishop-museum" xlink:type="simple">BPBM</named-content> 24669, 5, 20.7–31.8 mm <abbrev xmlns:xlink="http://www.w3.org/1999/xlink" xlink:title="Standard length" id="ABBRID0ETVAE" xlink:type="simple">SL</abbrev>, Condor Reef, Caroline Islands, 20–25 fa (36.6–45.6 m), R/V <italic>Townsend Cromwell</italic>, cruise 57, 23 Mar. 1972; <named-content xmlns:xlink="http://www.w3.org/1999/xlink" content-type="dwc:institutional_code" xlink:title="California Academy of Sciences" xlink:href="http://grbio.org/institution/california-academy-sciences" xlink:type="simple">CAS</named-content> 66742, 31.8 mm <abbrev xmlns:xlink="http://www.w3.org/1999/xlink" xlink:title="Standard length" id="ABBRID0EZVAE" xlink:type="simple">SL</abbrev>, Ulithi Atoll, Fassarao Island, <named-content xmlns:xlink="http://www.w3.org/1999/xlink" content-type="dwc:verbatimCoordinates" xlink:type="simple"><named-content content-type="geo-json" specific-use="{&#34;type&#34;:&#34;Point&#34;,&#34;coordinates&#34;:[139.666667,9.918056]}" id="NCID0EAWAE" xlink:type="simple">09°55′05″N, 139°40′E</named-content></named-content>, 7–25 ft (2.1–7.6 m), B. Daniel, 23 Sept. 1956. <bold>Indonesia</bold>: <named-content xmlns:xlink="http://www.w3.org/1999/xlink" content-type="dwc:institutional_code" xlink:title="Museum Zoologicum Bogoriense" xlink:href="http://grbio.org/institution/museum-zoologicum-bogoriense" xlink:type="simple">MZB</named-content> 26975, male, 35.5 mm <abbrev xmlns:xlink="http://www.w3.org/1999/xlink" xlink:title="Standard length" id="ABBRID0ELWAE" xlink:type="simple">SL</abbrev>, Liran Island, Wetar Islands, Maluku, <named-content xmlns:xlink="http://www.w3.org/1999/xlink" content-type="dwc:verbatimCoordinates" xlink:type="simple"><named-content content-type="geo-json" specific-use="{&#34;type&#34;:&#34;Point&#34;,&#34;coordinates&#34;:[125.747778,-8.050833]}" id="NCID0ESWAE" xlink:type="simple">08°03′03″S, 125°44′52″E</named-content></named-content>, 12 m, K. Wibowo, 1 Mar. 2022; <named-content xmlns:xlink="http://www.w3.org/1999/xlink" content-type="dwc:institutional_code" xlink:title="Museum Support Center, Smithsonian Institute, National Museum of Natural History" xlink:href="http://grbio.org/institution/smithsonian-institution-national-museum-natural-history-0" xlink:type="simple">USNM</named-content> 218670, 3, 23.9–26.9 mm <abbrev xmlns:xlink="http://www.w3.org/1999/xlink" xlink:title="Standard length" id="ABBRID0E2WAE" xlink:type="simple">SL</abbrev>, Kasa Island, Maluku, <named-content xmlns:xlink="http://www.w3.org/1999/xlink" content-type="dwc:verbatimCoordinates" xlink:type="simple"><named-content content-type="geo-json" specific-use="{&#34;type&#34;:&#34;Point&#34;,&#34;coordinates&#34;:[128.130000,-3.300000]}" id="NCID0ECXAE" xlink:type="simple">03°18′S, 128°07′48″E</named-content></named-content>, 0–1 m, V. Springer et al., 4 Mar. 1974; <named-content xmlns:xlink="http://www.w3.org/1999/xlink" content-type="dwc:institutional_code" xlink:title="Museum Support Center, Smithsonian Institute, National Museum of Natural History" xlink:href="http://grbio.org/institution/smithsonian-institution-national-museum-natural-history-0" xlink:type="simple">USNM</named-content> 218671, 2, 25.4–32.1 mm <abbrev xmlns:xlink="http://www.w3.org/1999/xlink" xlink:title="Standard length" id="ABBRID0ELXAE" xlink:type="simple">SL</abbrev>, same data as <named-content xmlns:xlink="http://www.w3.org/1999/xlink" content-type="dwc:institutional_code" xlink:title="Museum Support Center, Smithsonian Institute, National Museum of Natural History" xlink:href="http://grbio.org/institution/smithsonian-institution-national-museum-natural-history-0" xlink:type="simple">USNM</named-content> 218670; <named-content xmlns:xlink="http://www.w3.org/1999/xlink" content-type="dwc:institutional_code" xlink:title="Museum Support Center, Smithsonian Institute, National Museum of Natural History" xlink:href="http://grbio.org/institution/smithsonian-institution-national-museum-natural-history-0" xlink:type="simple">USNM</named-content> 372620, 32.0 mm <abbrev xmlns:xlink="http://www.w3.org/1999/xlink" xlink:title="Standard length" id="ABBRID0EXXAE" xlink:type="simple">SL</abbrev>, Halmahera, North Maluku, <named-content xmlns:xlink="http://www.w3.org/1999/xlink" content-type="dwc:verbatimCoordinates" xlink:type="simple"><named-content content-type="geo-json" specific-use="{&#34;type&#34;:&#34;Point&#34;,&#34;coordinates&#34;:[127.980000,1.070000]}" id="NCID0E5XAE" xlink:type="simple">01°04′12″N, 127°58′48″E</named-content></named-content>, H. Singou, Apr.–May 1978. <bold>Timor-Leste</bold>: <named-content xmlns:xlink="http://www.w3.org/1999/xlink" content-type="dwc:institutional_code" xlink:title="Australian Museum" xlink:href="http://grbio.org/institution/australian-museum" xlink:type="simple">AMS</named-content> I. 46120-045, female, 34.2 mm <abbrev xmlns:xlink="http://www.w3.org/1999/xlink" xlink:title="Standard length" id="ABBRID0EJYAE" xlink:type="simple">SL</abbrev>, east of Dili, halfway between Hera and Metinaro, <named-content xmlns:xlink="http://www.w3.org/1999/xlink" content-type="dwc:verbatimCoordinates" xlink:type="simple"><named-content content-type="geo-json" specific-use="{&#34;type&#34;:&#34;Point&#34;,&#34;coordinates&#34;:[125.701389,-8.516944]}" id="NCID0EQYAE" xlink:type="simple">08°31′01″S, 125°42′05″E</named-content></named-content>, M. McGrouther, 23 Sept. 2012; <named-content xmlns:xlink="http://www.w3.org/1999/xlink" content-type="dwc:institutional_code" xlink:title="Australian Museum" xlink:href="http://grbio.org/institution/australian-museum" xlink:type="simple">AMS</named-content> I. 46119-039, 2, female, 27.1–30.7 mm <abbrev xmlns:xlink="http://www.w3.org/1999/xlink" xlink:title="Standard length" id="ABBRID0EZYAE" xlink:type="simple">SL</abbrev>, off Metinaro, <named-content xmlns:xlink="http://www.w3.org/1999/xlink" content-type="dwc:verbatimCoordinates" xlink:type="simple"><named-content content-type="geo-json" specific-use="{&#34;type&#34;:&#34;Point&#34;,&#34;coordinates&#34;:[125.766389,-8.506944]}" id="NCID0EAZAE" xlink:type="simple">08°30′25″S, 125°45′59″E</named-content></named-content>, M. McGrouther, 22 Sept. 2012. <bold>Papua New Guinea</bold>: <named-content xmlns:xlink="http://www.w3.org/1999/xlink" content-type="dwc:institutional_code" xlink:title="California Academy of Sciences" xlink:href="http://grbio.org/institution/california-academy-sciences" xlink:type="simple">CAS</named-content> 207711, 25.6 mm <abbrev xmlns:xlink="http://www.w3.org/1999/xlink" xlink:title="Standard length" id="ABBRID0EHZAE" xlink:type="simple">SL</abbrev>, Madang Harbor, Madang Province, <named-content xmlns:xlink="http://www.w3.org/1999/xlink" content-type="dwc:verbatimCoordinates" xlink:type="simple"><named-content content-type="geo-json" specific-use="{&#34;type&#34;:&#34;Point&#34;,&#34;coordinates&#34;:[145.828056,-5.180833]}" id="NCID0EOZAE" xlink:type="simple">05°10′51″S, 145°49′41″E</named-content></named-content>, 30–35 ft (9.1–10.7 m), B. Collette, 26 May 1970; <named-content xmlns:xlink="http://www.w3.org/1999/xlink" content-type="dwc:institutional_code" xlink:title="Museum Support Center, Smithsonian Institute, National Museum of Natural History" xlink:href="http://grbio.org/institution/smithsonian-institution-national-museum-natural-history-0" xlink:type="simple">USNM</named-content> 380287, 40.1 mm <abbrev xmlns:xlink="http://www.w3.org/1999/xlink" xlink:title="Standard length" id="ABBRID0EXZAE" xlink:type="simple">SL</abbrev>, Massas Island, <named-content xmlns:xlink="http://www.w3.org/1999/xlink" content-type="dwc:verbatimCoordinates" xlink:type="simple"><named-content content-type="geo-json" specific-use="{&#34;type&#34;:&#34;Point&#34;,&#34;coordinates&#34;:[145.856944,-5.171667]}" id="NCID0E5ZAE" xlink:type="simple">05°10′18″S, 145°51′25″E</named-content></named-content>, 0–18 m, V. Springer et al., 6 Nov. 1978. <bold>Solomon Islands</bold>: <named-content xmlns:xlink="http://www.w3.org/1999/xlink" content-type="dwc:institutional_code" xlink:title="Royal Ontario Museum" xlink:href="http://grbio.org/institution/royal-ontario-museum" xlink:type="simple">ROM</named-content> 42275, male, 37.1 mm <abbrev xmlns:xlink="http://www.w3.org/1999/xlink" xlink:title="Standard length" id="ABBRID0EJ1AE" xlink:type="simple">SL</abbrev>, Guadalcanal Island, <named-content xmlns:xlink="http://www.w3.org/1999/xlink" content-type="dwc:verbatimCoordinates" xlink:type="simple"><named-content content-type="geo-json" specific-use="{&#34;type&#34;:&#34;Point&#34;,&#34;coordinates&#34;:[159.750000,-9.333333]}" id="NCID0EQ1AE" xlink:type="simple">09°20′S, 159°45′E</named-content></named-content>, P. Nichols and D. Evans, 24 Apr. 1983; <named-content xmlns:xlink="http://www.w3.org/1999/xlink" content-type="dwc:institutional_code" xlink:title="Museum Support Center, Smithsonian Institute, National Museum of Natural History" xlink:href="http://grbio.org/institution/smithsonian-institution-national-museum-natural-history-0" xlink:type="simple">USNM</named-content> 266477, 32.1 mm <abbrev xmlns:xlink="http://www.w3.org/1999/xlink" xlink:title="Standard length" id="ABBRID0EZ1AE" xlink:type="simple">SL</abbrev>, New Georgia, W. M. Chapman, 4 June 1944. <bold>Vanuatu</bold>: <named-content xmlns:xlink="http://www.w3.org/1999/xlink" content-type="dwc:institutional_code" xlink:title="Australian Museum" xlink:href="http://grbio.org/institution/australian-museum" xlink:type="simple">AMS</named-content> I. 17472-048, female, 29.9 mm <abbrev xmlns:xlink="http://www.w3.org/1999/xlink" xlink:title="Standard length" id="ABBRID0ED2AE" xlink:type="simple">SL</abbrev>, Efate Island, Malapoa Peninsula, <named-content xmlns:xlink="http://www.w3.org/1999/xlink" content-type="dwc:verbatimCoordinates" xlink:type="simple"><named-content content-type="geo-json" specific-use="{&#34;type&#34;:&#34;Point&#34;,&#34;coordinates&#34;:[168.283333,-17.733333]}" id="NCID0EK2AE" xlink:type="simple">17°44′S, 168°17′E</named-content></named-content>, G. R. Allen, 22 June 1973. <bold>Fiji</bold>: <named-content xmlns:xlink="http://www.w3.org/1999/xlink" content-type="dwc:institutional_code" xlink:title="Bernice P. Bishop Museum" xlink:href="http://grbio.org/institution/bishop-museum" xlink:type="simple">BPBM</named-content> 11354, female, 47.2 mm <abbrev xmlns:xlink="http://www.w3.org/1999/xlink" xlink:title="Standard length" id="ABBRID0EV2AE" xlink:type="simple">SL</abbrev>, Viti Levu Island, <named-content xmlns:xlink="http://www.w3.org/1999/xlink" content-type="dwc:verbatimCoordinates" xlink:type="simple"><named-content content-type="geo-json" specific-use="{&#34;type&#34;:&#34;Point&#34;,&#34;coordinates&#34;:[178.381111,-18.141111]}" id="NCID0E32AE" xlink:type="simple">18°08′28″S, 178°22′52″E</named-content></named-content>, 8–20 ft (2.4–6.1 m), J. E. Randall et al., 7 Aug. 1971; <named-content xmlns:xlink="http://www.w3.org/1999/xlink" content-type="dwc:institutional_code" xlink:title="Bernice P. Bishop Museum" xlink:href="http://grbio.org/institution/bishop-museum" xlink:type="simple">BPBM</named-content> 39774, male, 48.0 mm <abbrev xmlns:xlink="http://www.w3.org/1999/xlink" xlink:title="Standard length" id="ABBRID0EF3AE" xlink:type="simple">SL</abbrev>, Viti Levu Island, <named-content xmlns:xlink="http://www.w3.org/1999/xlink" content-type="dwc:verbatimCoordinates" xlink:type="simple"><named-content content-type="geo-json" specific-use="{&#34;type&#34;:&#34;Point&#34;,&#34;coordinates&#34;:[178.399444,-18.159722]}" id="NCID0EM3AE" xlink:type="simple">18°09′35″S, 178°23′58″E</named-content></named-content>, 35–47 ft (10.7–14.3 m), R. L. Pyle et al., 29 Jan. 2002; <named-content xmlns:xlink="http://www.w3.org/1999/xlink" content-type="dwc:institutional_code" xlink:title="Bernice P. Bishop Museum" xlink:href="http://grbio.org/institution/bishop-museum" xlink:type="simple">BPBM</named-content> 39891, female, 27.7 mm <abbrev xmlns:xlink="http://www.w3.org/1999/xlink" xlink:title="Standard length" id="ABBRID0EV3AE" xlink:type="simple">SL</abbrev>, Viti Levu Island, <named-content xmlns:xlink="http://www.w3.org/1999/xlink" content-type="dwc:verbatimCoordinates" xlink:type="simple"><named-content content-type="geo-json" specific-use="{&#34;type&#34;:&#34;Point&#34;,&#34;coordinates&#34;:[178.400278,-18.164167]}" id="NCID0E33AE" xlink:type="simple">18°09′51″S, 178°24′01″E</named-content></named-content>, 60 ft (18.3 m), J. L. Earle and D. F. Pence, 31 Jan. 2002; <named-content xmlns:xlink="http://www.w3.org/1999/xlink" content-type="dwc:institutional_code" xlink:title="California Academy of Sciences" xlink:href="http://grbio.org/institution/california-academy-sciences" xlink:type="simple">CAS</named-content> 206979, female, 41.1 mm <abbrev xmlns:xlink="http://www.w3.org/1999/xlink" xlink:title="Standard length" id="ABBRID0EB4AE" xlink:type="simple">SL</abbrev>, Viwa Island, <named-content xmlns:xlink="http://www.w3.org/1999/xlink" content-type="dwc:verbatimCoordinates" xlink:type="simple"><named-content content-type="geo-json" specific-use="{&#34;type&#34;:&#34;Point&#34;,&#34;coordinates&#34;:[176.900000,-17.200000]}" id="NCID0EI4AE" xlink:type="simple">17°12′S, 176°54′E</named-content></named-content>, 70–100 ft (21.3–30.5 m), V. Springer et al., 27 May 1982; <named-content xmlns:xlink="http://www.w3.org/1999/xlink" content-type="dwc:institutional_code" xlink:title="California Academy of Sciences" xlink:href="http://grbio.org/institution/california-academy-sciences" xlink:type="simple">CAS</named-content> 214143, male, 52.5 mm <abbrev xmlns:xlink="http://www.w3.org/1999/xlink" xlink:title="Standard length" id="ABBRID0EN4AE" xlink:type="simple">SL</abbrev>, female, 42.8 mm <abbrev xmlns:xlink="http://www.w3.org/1999/xlink" xlink:title="Standard length" id="ABBRID0ER4AE" xlink:type="simple">SL</abbrev>, Viti Levu Island, <named-content xmlns:xlink="http://www.w3.org/1999/xlink" content-type="dwc:verbatimCoordinates" xlink:type="simple"><named-content content-type="geo-json" specific-use="{&#34;type&#34;:&#34;Point&#34;,&#34;coordinates&#34;:[178.380278,-18.143889]}" id="NCID0EY4AE" xlink:type="simple">18°08′38″S, 178°22′49″E</named-content></named-content>, 63 ft (19.2 m), D. W. Greenfield and K. Cole, 2 June 1999; <named-content xmlns:xlink="http://www.w3.org/1999/xlink" content-type="dwc:institutional_code" xlink:title="California Academy of Sciences" xlink:href="http://grbio.org/institution/california-academy-sciences" xlink:type="simple">CAS</named-content> 218624, male, 39.3 mm <abbrev xmlns:xlink="http://www.w3.org/1999/xlink" xlink:title="Standard length" id="ABBRID0E44AE" xlink:type="simple">SL</abbrev>, female, 24.5 mm <abbrev xmlns:xlink="http://www.w3.org/1999/xlink" xlink:title="Standard length" id="ABBRID0EB5AE" xlink:type="simple">SL</abbrev>, Viti Levu Island, <named-content xmlns:xlink="http://www.w3.org/1999/xlink" content-type="dwc:verbatimCoordinates" xlink:type="simple"><named-content content-type="geo-json" specific-use="{&#34;type&#34;:&#34;Point&#34;,&#34;coordinates&#34;:[178.360278,-18.150556]}" id="NCID0EI5AE" xlink:type="simple">18°09′02″S, 178°21′37″E</named-content></named-content>, 10–26 ft (3.0–7.9 m), D. W. Greenfield et al., 12 Feb. 2002; <named-content xmlns:xlink="http://www.w3.org/1999/xlink" content-type="dwc:institutional_code" xlink:title="Royal Ontario Museum" xlink:href="http://grbio.org/institution/royal-ontario-museum" xlink:type="simple">ROM</named-content> 51930, female, 35.5 mm <abbrev xmlns:xlink="http://www.w3.org/1999/xlink" xlink:title="Standard length" id="ABBRID0ER5AE" xlink:type="simple">SL</abbrev>, Great Astrolabe Reef, 18°46′S, 178°28′05″E, R. Winterbottom et al., 5 Apr. 1983.</p></tp:treatment-sec><tp:treatment-sec sec-type="diagnosis" id="SECID0EV5AE"><title>Diagnosis.</title><p>A species of <italic><tp:taxon-name><tp:taxon-name-part taxon-name-part-type="genus" reg="Parascorpaena">Parascorpaena</tp:taxon-name-part></tp:taxon-name></italic> with the following characters: pectoral-fin rays 15–17 (usually 15 or 16); pored lateral-line scales 20–22 (mode 21); scale rows in longitudinal series 40–48 (41); scale rows above lateral line 5–8 (7); scale rows below lateral line 10–12 (12); scale rows between sixth dorsal-fin spine base and lateral line 5 or 6 (6); scale rows between last dorsal-fin spine base and lateral line 5 or 6 (5); total gill rakers 12–14 (12); two suborbital ridges, each with one spine; origin of first suborbital ridge posterior to origin of second ridge; interorbital ridges well developed posteriorly from middle of eye, forming a broad loop on rear end, enclosed concavity relatively shallow; occipital pit not developed, almost flat; no scales along dorsal- and anal-fin soft ray bases; black botch on spinous portion of dorsal fin in males, usually found along 7<sup>th</sup>–10<sup>th</sup> spines.</p></tp:treatment-sec><tp:treatment-sec sec-type="description" id="SECID0EG6AE"><title>Description.</title><p>Measurements of examined specimens, expressed as percentages of <abbrev xmlns:xlink="http://www.w3.org/1999/xlink" xlink:title="Standard length" id="ABBRID0EM6AE" xlink:type="simple">SL</abbrev> and <abbrev xmlns:xlink="http://www.w3.org/1999/xlink" xlink:title="head length" id="ABBRID0EQ6AE" xlink:type="simple">HL</abbrev>, provided in Table <xref ref-type="table" rid="T2">2</xref>. Body size small, compressed, with numerous widely scattered papillae; body depth greatest at pelvic-fin spine base. Lateral line complete, pored lateral-line scales continuing onto caudal-fin base (except in small specimens). Head size moderate, length less than half <abbrev xmlns:xlink="http://www.w3.org/1999/xlink" xlink:title="Standard length" id="ABBRID0EY6AE" xlink:type="simple">SL</abbrev>, with scattered papillae. Snout moderately blunt; dorsal profile steep. Eyes large, diameter slightly greater than snout length. Mouth large, maxilla extending just below posterior margin of eye. Four prominent pairs of mandibular pores on dentary, first pore positioned just behind tip of lower jaw, second along anterior lacrimal spine, third along posterior lacrimal spine, and fourth behind posterior lacrimal spine (before posterior end of maxilla). Teeth on upper jaw villiform; teeth on lower jaw varying among specimens, from entirely villiform to villiform with enlarged or canine-like teeth on frontal area; teeth on palatines small, villiform, in bands; teeth on vomerine villiform, in V-shaped patch. Body entirely covered with cycloid scales (rarely with weak ctenii); body scales not extending to dorsal- and anal-fin soft ray membranes; head mostly naked, a few, small scales behind posterior margin of eye, along posterior end of operculum, and just behind opercular spines; dentary smooth, naked.</p><table-wrap id="T2" position="float" orientation="portrait"><label>Table 2.</label><caption><p>Counts and proportional measurements (expressed as percentages of standard and head lengths) of <italic><tp:taxon-name><tp:taxon-name-part taxon-name-part-type="genus" reg="Parascorpaena">Parascorpaena</tp:taxon-name-part><tp:taxon-name-part taxon-name-part-type="species" reg="moultoni">moultoni</tp:taxon-name-part></tp:taxon-name></italic>.</p></caption><table id="TID0EEZAG" rules="all"><tbody><tr><th rowspan="2" colspan="1"/><th rowspan="1" colspan="1"><named-content xmlns:xlink="http://www.w3.org/1999/xlink" content-type="dwc:institutional_code" xlink:title="Australian Museum" xlink:href="http://grbio.org/institution/australian-museum" xlink:type="simple">AMS</named-content> IB 5062</th><th rowspan="1" colspan="1"><named-content xmlns:xlink="http://www.w3.org/1999/xlink" content-type="dwc:institutional_code" xlink:title="Museum Support Center, Smithsonian Institute, National Museum of Natural History" xlink:href="http://grbio.org/institution/smithsonian-institution-national-museum-natural-history-0" xlink:type="simple">USNM</named-content> 99013</th><th rowspan="2" colspan="1">Non-type specimens (<italic>n</italic> = 23)</th></tr><tr><th rowspan="1" colspan="1">Holotype of <italic><tp:taxon-name><tp:taxon-name-part taxon-name-part-type="genus" reg="Scorpaena">S.</tp:taxon-name-part><tp:taxon-name-part taxon-name-part-type="species" reg="moultoni">moultoni</tp:taxon-name-part></tp:taxon-name></italic></th><th rowspan="1" colspan="1">Paratype of <italic><tp:taxon-name><tp:taxon-name-part taxon-name-part-type="genus" reg="Scorpaena">S.</tp:taxon-name-part><tp:taxon-name-part taxon-name-part-type="species" reg="mcadamsi">mcadamsi</tp:taxon-name-part></tp:taxon-name></italic></th></tr><tr><td rowspan="1" colspan="1">Standard length (<abbrev xmlns:xlink="http://www.w3.org/1999/xlink" xlink:title="Standard length" id="ABBRID0ERCAG" xlink:type="simple">SL</abbrev>)</td><td rowspan="1" colspan="1">38.1</td><td rowspan="1" colspan="1">27.5</td><td rowspan="1" colspan="1">20.7–57.1</td></tr><tr><td rowspan="1" colspan="1">Head length (<abbrev xmlns:xlink="http://www.w3.org/1999/xlink" xlink:title="head length" id="ABBRID0EDDAG" xlink:type="simple">HL</abbrev>)</td><td rowspan="1" colspan="1">17.4</td><td rowspan="1" colspan="1">11.4</td><td rowspan="1" colspan="1">9.8–25.2</td></tr><tr><td rowspan="1" colspan="4">
                    <bold>Counts</bold>
                  </td></tr><tr><td rowspan="1" colspan="1">Dorsal-fin rays</td><td rowspan="1" colspan="1">XII, 9</td><td rowspan="1" colspan="1">XII, 9</td><td rowspan="1" colspan="1">XII, 9</td></tr><tr><td rowspan="1" colspan="1">Anal-fin rays</td><td rowspan="1" colspan="1">III, 5</td><td rowspan="1" colspan="1">III, 5</td><td rowspan="1" colspan="1">III, 5</td></tr><tr><td rowspan="1" colspan="1">Pectoral-fin rays (left/right sides)</td><td rowspan="1" colspan="1">15/15</td><td rowspan="1" colspan="1">16/damaged</td><td rowspan="1" colspan="1">15–17/15–17 (mode 16/16)</td></tr><tr><td rowspan="1" colspan="1">Pored lateral-line scales</td><td rowspan="1" colspan="1">21</td><td rowspan="1" colspan="1">20</td><td rowspan="1" colspan="1">20–22 (21)</td></tr><tr><td rowspan="1" colspan="1">Scale rows in longitudinal series</td><td rowspan="1" colspan="1">43</td><td rowspan="1" colspan="1">42</td><td rowspan="1" colspan="1">40–48 (43)</td></tr><tr><td rowspan="1" colspan="1">Scale rows above lateral line</td><td rowspan="1" colspan="1">7</td><td rowspan="1" colspan="1">6</td><td rowspan="1" colspan="1">5–8 (6)</td></tr><tr><td rowspan="1" colspan="1">Scale rows below lateral line</td><td rowspan="1" colspan="1">10</td><td rowspan="1" colspan="1">10</td><td rowspan="1" colspan="1">10–12 (11)</td></tr><tr><td rowspan="1" colspan="1">Scale rows between 6<sup>th</sup> dorsal-fin spine base and lateral line</td><td rowspan="1" colspan="1">5</td><td rowspan="1" colspan="1">5</td><td rowspan="1" colspan="1">5–6 (6)</td></tr><tr><td rowspan="1" colspan="1">Scale rows between last dorsal-fin spine base and lateral line</td><td rowspan="1" colspan="1">5</td><td rowspan="1" colspan="1">5</td><td rowspan="1" colspan="1">5–6 (5)</td></tr><tr><td rowspan="1" colspan="1">Pre-dorsal-fin scale rows</td><td rowspan="1" colspan="1">3</td><td rowspan="1" colspan="1">4</td><td rowspan="1" colspan="1">3–4 (3)</td></tr><tr><td rowspan="1" colspan="1">Total gill rakers</td><td rowspan="1" colspan="1">11</td><td rowspan="1" colspan="1">13</td><td rowspan="1" colspan="1">11–14 (12)</td></tr><tr><td rowspan="1" colspan="1">Gill rakers (lower + hypobranchial)</td><td rowspan="1" colspan="1">7</td><td rowspan="1" colspan="1">8</td><td rowspan="1" colspan="1">7–10 (8)</td></tr><tr><td rowspan="1" colspan="1">Gill rakers (upper)</td><td rowspan="1" colspan="1">4</td><td rowspan="1" colspan="1">5</td><td rowspan="1" colspan="1">4–5 (4)</td></tr><tr><td rowspan="1" colspan="4">
                    <bold>Measurements (% <abbrev xmlns:xlink="http://www.w3.org/1999/xlink" xlink:title="Standard length" id="ABBRID0EKJAG" xlink:type="simple">SL</abbrev>)</bold>
                  </td></tr><tr><td rowspan="1" colspan="1">Body depth at pelvic-fin spine base</td><td rowspan="1" colspan="1">36.2</td><td rowspan="1" colspan="1">36.5</td><td rowspan="1" colspan="1">32.4–38.2</td></tr><tr><td rowspan="1" colspan="1">Body depth at first anal-fin spine base</td><td rowspan="1" colspan="1">30.2</td><td rowspan="1" colspan="1">28.3</td><td rowspan="1" colspan="1">26.2–33.7</td></tr><tr><td rowspan="1" colspan="1">Body width</td><td rowspan="1" colspan="1">15.8</td><td rowspan="1" colspan="1">13.7</td><td rowspan="1" colspan="1">8.2–20.1</td></tr><tr><td rowspan="1" colspan="1">Predorsal-fin length</td><td rowspan="1" colspan="1">39.4</td><td rowspan="1" colspan="1">38.0</td><td rowspan="1" colspan="1">36.5–49.3</td></tr><tr><td rowspan="1" colspan="1">Preanal-fin length</td><td rowspan="1" colspan="1">73.4</td><td rowspan="1" colspan="1">73.8</td><td rowspan="1" colspan="1">66.3–76.1</td></tr><tr><td rowspan="1" colspan="1">Prepelvic-fin length</td><td rowspan="1" colspan="1">52.2</td><td rowspan="1" colspan="1">41.3</td><td rowspan="1" colspan="1">35.2–49.3</td></tr><tr><td rowspan="1" colspan="1">Pectoral-fin ray length</td><td rowspan="1" colspan="1">32.8</td><td rowspan="1" colspan="1">damaged</td><td rowspan="1" colspan="1">28.7–45.0</td></tr><tr><td rowspan="1" colspan="1">1<sup>st</sup> dorsal-fin spine length</td><td rowspan="1" colspan="1">4.8</td><td rowspan="1" colspan="1">8.5</td><td rowspan="1" colspan="1">3.5–9.7</td></tr><tr><td rowspan="1" colspan="1">2<sup>nd</sup> dorsal-fin spine length</td><td rowspan="1" colspan="1">8.8</td><td rowspan="1" colspan="1">13.0</td><td rowspan="1" colspan="1">9.2–13.9</td></tr><tr><td rowspan="1" colspan="1">3<sup>rd</sup> dorsal-fin spine length</td><td rowspan="1" colspan="1">14.8</td><td rowspan="1" colspan="1">17.3</td><td rowspan="1" colspan="1">14.2–20.3</td></tr><tr><td rowspan="1" colspan="1">4<sup>th</sup> dorsal-fin spine length</td><td rowspan="1" colspan="1">17.6</td><td rowspan="1" colspan="1">20.1</td><td rowspan="1" colspan="1">15.1–21.1</td></tr><tr><td rowspan="1" colspan="1">5<sup>th</sup> dorsal-fin spine length</td><td rowspan="1" colspan="1">17.8</td><td rowspan="1" colspan="1">19.4</td><td rowspan="1" colspan="1">15.6–20.9</td></tr><tr><td rowspan="1" colspan="1">11<sup>th</sup> dorsal-fin spine length</td><td rowspan="1" colspan="1">9.7</td><td rowspan="1" colspan="1">10.3</td><td rowspan="1" colspan="1">7.6–12.7</td></tr><tr><td rowspan="1" colspan="1">12<sup>th</sup> dorsal-fin spine</td><td rowspan="1" colspan="1">14.4</td><td rowspan="1" colspan="1">16.3</td><td rowspan="1" colspan="1">12.1–17.5</td></tr><tr><td rowspan="1" colspan="1">Longest dorsal-fin soft ray length</td><td rowspan="1" colspan="1">18.4</td><td rowspan="1" colspan="1">damaged</td><td rowspan="1" colspan="1">16.9–22.4</td></tr><tr><td rowspan="1" colspan="1">1<sup>st</sup> anal-fin spine length</td><td rowspan="1" colspan="1">7.0</td><td rowspan="1" colspan="1">10.5</td><td rowspan="1" colspan="1">8.5–12.3</td></tr><tr><td rowspan="1" colspan="1">2<sup>nd</sup> anal-fin spine length</td><td rowspan="1" colspan="1">21.2</td><td rowspan="1" colspan="1">23.0</td><td rowspan="1" colspan="1">16.9–27.1</td></tr><tr><td rowspan="1" colspan="1">3<sup>rd</sup> anal-fin spine length</td><td rowspan="1" colspan="1">16.5</td><td rowspan="1" colspan="1">18.7</td><td rowspan="1" colspan="1">15.5–21.2</td></tr><tr><td rowspan="1" colspan="1">Longest anal-fin soft ray length</td><td rowspan="1" colspan="1">20.2</td><td rowspan="1" colspan="1">21.0</td><td rowspan="1" colspan="1">18.7–24.9</td></tr><tr><td rowspan="1" colspan="1">Pelvic-fin spine length</td><td rowspan="1" colspan="1">16.5</td><td rowspan="1" colspan="1">17.4</td><td rowspan="1" colspan="1">15.7–19.2</td></tr><tr><td rowspan="1" colspan="1">Longest pelvic-fin soft ray length</td><td rowspan="1" colspan="1">25.2</td><td rowspan="1" colspan="1">26.1</td><td rowspan="1" colspan="1">22.1–30.2</td></tr><tr><td rowspan="1" colspan="1">Caudal-fin length</td><td rowspan="1" colspan="1">23.1</td><td rowspan="1" colspan="1">24.1</td><td rowspan="1" colspan="1">24.8–32.1</td></tr><tr><td rowspan="1" colspan="1">Caudal-peduncle depth</td><td rowspan="1" colspan="1">9.5</td><td rowspan="1" colspan="1">9.8</td><td rowspan="1" colspan="1">7.5–11.5</td></tr><tr><td rowspan="1" colspan="1">Caudal-peduncle length</td><td rowspan="1" colspan="1">13.4</td><td rowspan="1" colspan="1">18.2</td><td rowspan="1" colspan="1">9.6–16.7</td></tr><tr><td rowspan="1" colspan="1">Head length</td><td rowspan="1" colspan="1">45.6</td><td rowspan="1" colspan="1">41.4</td><td rowspan="1" colspan="1">42.2–51.6</td></tr><tr><td rowspan="1" colspan="4">
                    <bold>Measurements (% <abbrev xmlns:xlink="http://www.w3.org/1999/xlink" xlink:title="head length" id="ABBRID0EZUAG" xlink:type="simple">HL</abbrev>)</bold>
                  </td></tr><tr><td rowspan="1" colspan="1">Head width</td><td rowspan="1" colspan="1">49.4</td><td rowspan="1" colspan="1">55.8</td><td rowspan="1" colspan="1">31.4–50.0</td></tr><tr><td rowspan="1" colspan="1">Snout length</td><td rowspan="1" colspan="1">35.6</td><td rowspan="1" colspan="1">27.2</td><td rowspan="1" colspan="1">23.4–33.5</td></tr><tr><td rowspan="1" colspan="1">Eye diameter</td><td rowspan="1" colspan="1">33.2</td><td rowspan="1" colspan="1">34.5</td><td rowspan="1" colspan="1">28.7–38.8</td></tr><tr><td rowspan="1" colspan="1">Interorbital width at vertical midline of eye</td><td rowspan="1" colspan="1">12.4</td><td rowspan="1" colspan="1">15.4</td><td rowspan="1" colspan="1">10.9–17.2</td></tr><tr><td rowspan="1" colspan="1">Interorbital width at posterior end of preocular spine base</td><td rowspan="1" colspan="1">9.8</td><td rowspan="1" colspan="1">14.8</td><td rowspan="1" colspan="1">9.7–14.7</td></tr><tr><td rowspan="1" colspan="1">Upper-jaw length</td><td rowspan="1" colspan="1">46.7</td><td rowspan="1" colspan="1">53.3</td><td rowspan="1" colspan="1">44.2–55.2</td></tr><tr><td rowspan="1" colspan="1">Maxillary depth</td><td rowspan="1" colspan="1">14.0</td><td rowspan="1" colspan="1">15.6</td><td rowspan="1" colspan="1">14.8–20.5</td></tr><tr><td rowspan="1" colspan="1">Postorbital length</td><td rowspan="1" colspan="1">42.2</td><td rowspan="1" colspan="1">46.7</td><td rowspan="1" colspan="1">45.7–53.8</td></tr><tr><td rowspan="1" colspan="1">Distance between opercular spine tips</td><td rowspan="1" colspan="1">13.4</td><td rowspan="1" colspan="1">14.5</td><td rowspan="1" colspan="1">11.1–15.3</td></tr><tr><td rowspan="1" colspan="1">Supraocular-tentacle length</td><td rowspan="1" colspan="1">6.9</td><td rowspan="1" colspan="1">absent</td><td rowspan="1" colspan="1">3.2–30.6</td></tr></tbody></table></table-wrap><p>Dorsal-fin spines usually 12 (rarely 13) connected to soft rays; fourth or fifth spine longest; sixth to 11<sup>th</sup> spine gradually decreasing in size; 12<sup>th</sup> spine elongated, followed by nine (rarely 8) branched soft rays; second dorsal-fin soft ray usually longest; 7<sup>th</sup>–10<sup>th</sup> dorsal spines bearing black blotch in male specimens. Anal-fin spines three, second spine longest; five branched soft rays. Bases of both dorsal- and anal-fin soft rays without scales. Pectoral-fin rays usually 15 or 16 (rarely 17); first (uppermost) ray simple, unbranched; second to fifth or sixth ray branched; lower rays thickened, unbranched; tips of fins reaching beyond origin of anal-fin spine. All pectoral-fin rays in small specimens (e.g., &lt;20.0 mm <abbrev xmlns:xlink="http://www.w3.org/1999/xlink" xlink:title="Standard length" id="ABBRID0EKZAG" xlink:type="simple">SL</abbrev>) unbranched. Pelvic-fin length variable, not or just reaching anal-fin spine base.</p><p>Nasal spines positioned bilaterally on nasal ridge, extending slightly beyond rim. Preocular spine relatively thick, with broad base, located anteriorly within orbital region. Interorbital ridge originating either from above anterior half of eye, or along preocular spine base, extending beyond posterior eye margin; rear end of ridge forming a broad, very shallow interorbital loop. Occipital pit indistinct, almost flat. Supraocular and postocular spines situated above orbital region, close to one another. Supraocular spines each occasionally bearing a single, variably sized tentacle, sometimes small but usually longer than eye diameter. Tympanic spines simple, just behind postocular spine, usually separated by distance greater than that between parietal and nuchal spines. Parietal and nuchal spines simple, close to one another; parietal spine originating posterior to origin of pterotic spine; nuchal spine originating just behind parietal spine. Sphenotic spine just behind posterior margin of eye, small, usually as unevenly sized pair (rarely single). Pterotic spine simple, attached to skin, situated just behind sphenotic spine. Upper and lower post-temporal spines well-developed, upper spine shorter than and positioned just above lower spine, lower spine situated between pterotic and supracleithral spines. Suborbital with two distinct ridges, a suborbital spine on each ridge. Lacrimal bone dorsally with two distinct ridges; anterior lacrimal ridge located before anterior eye margin, longer than posterior lacrimal ridge; posterior ridge located just behind origin of first suborbital ridge (just below ventral eye margin). Anterior and posterior lacrimal spines located along ventral region of lacrimal bone, simple with no additional spinous points; anterior lacrimal spine prominently antrorse, tip not extending beyond lower lip; posterior lacrimal spine distinctly anteriorly oriented in larger specimens (&gt;24.5 mm <abbrev xmlns:xlink="http://www.w3.org/1999/xlink" xlink:title="Standard length" id="ABBRID0EQZAG" xlink:type="simple">SL</abbrev>), ventrally oriented with forward curvature in smaller specimens to ~ 20 mm <abbrev xmlns:xlink="http://www.w3.org/1999/xlink" xlink:title="Standard length" id="ABBRID0EUZAG" xlink:type="simple">SL</abbrev>, postero-ventrally oriented in specimens &lt;20 mm <abbrev xmlns:xlink="http://www.w3.org/1999/xlink" xlink:title="Standard length" id="ABBRID0EYZAG" xlink:type="simple">SL</abbrev>. Preopercular spines five; first and second along posterior margin of maxilla, covered with thick skin, usually with small tentacles; third to fifth exposed, progressively longer, fifth longest with small anterior supplemental preopercular spine. Opercular spines just behind pre-opercular margin; upper opercular spine slightly longer than lower opercular spine. Supracleithral spine single, short, located between upper and lower post-temporal spines (closer to latter). Cleithral spine simple, base covered by operculum; spinous point not extending beyond posteriormost tip of operculum. Postorbital spine usually absent; if present, lump-like, lacking a spinous point. Median interorbital ridge, coronal spine, ridge on lateral surface of maxilla, antero-dorsal lacrimal spines, and lateral lacrimal spine all absent.</p></tp:treatment-sec><tp:treatment-sec sec-type="Color of fresh specimens" id="SECID0E3ZAG"><title>Color of fresh specimens.</title><p>Based on color photographs of three specimens deposited at <named-content xmlns:xlink="http://www.w3.org/1999/xlink" content-type="dwc:institutional_code" xlink:title="Kagoshima University Museum" xlink:href="http://grbio.org/institution/kagoshima-university-museum" xlink:type="simple">KAUM</named-content> and <named-content xmlns:xlink="http://www.w3.org/1999/xlink" content-type="dwc:institutional_code" xlink:title="Museum Zoologicum Bogoriense" xlink:href="http://grbio.org/institution/museum-zoologicum-bogoriense" xlink:type="simple">MZB</named-content> (Fig. <xref ref-type="fig" rid="F1">1B–D</xref>). Body variegated, predominantly orange-red with interspersed darker red and white blotches. White areas particularly apparent near dorsal region and caudal peduncle. Head predominantly reddish, with numerous orange and white blotches; underside white with reddish mottling along jawline. Spinous portion of dorsal fin variegated orange, reddish, and white; a distinct black blotch on 7<sup>th</sup>–10<sup>th</sup> spines in males. Soft-rayed portion of dorsal fin translucent white, with poorly defined orange-red and white blotches. Pectoral fin translucent with poorly defined reddish and white blotches. Pelvic fin orange-red at base, transitioning to white distally. Anal fin primarily orange-red, with poorly defined white blotches. Caudal fin translucent with three orange-red bands; first band on base, second in middle, and third on distal margin.</p></tp:treatment-sec><tp:treatment-sec sec-type="Color of preserved specimens" id="SECID0ES1AG"><title>Color of preserved specimens.</title><p>Body and ventral surface yellowish-white. Head typically white; some specimens with poorly defined dark blotches. Spinous portion of dorsal fin translucent; distinct black blotch retained in males. Soft-rayed portion of dorsal fin usually translucent; some specimens with poorly defined dark blotches. Anal, pectoral, and pelvic fins usually entirely translucent, with poorly defined dark blotches in some specimens. Caudal fin generally translucent, dark bands apparent in some specimens.</p></tp:treatment-sec><tp:treatment-sec sec-type="distribution" id="SECID0EX1AG"><title>Distribution.</title><p><italic><tp:taxon-name><tp:taxon-name-part taxon-name-part-type="genus" reg="Parascorpaena">Parascorpaena</tp:taxon-name-part><tp:taxon-name-part taxon-name-part-type="species" reg="moultoni">moultoni</tp:taxon-name-part></tp:taxon-name></italic> has been previously recorded from Queensland, Australia (<xref ref-type="bibr" rid="B40">Whitley 1961</xref>; <xref ref-type="bibr" rid="B1">Allen and Cross 1989</xref>), New Caledonia (<xref ref-type="bibr" rid="B31">Motomura et al. 2011</xref>; <xref ref-type="bibr" rid="B8">Fricke et al. 2011</xref>, <xref ref-type="bibr" rid="B9">2015</xref>), and Japan (<xref ref-type="bibr" rid="B18">Motomura 2013</xref>, <xref ref-type="bibr" rid="B19">2019</xref>, <xref ref-type="bibr" rid="B20">2022</xref>, <xref ref-type="bibr" rid="B21">2023</xref>; <xref ref-type="bibr" rid="B22">Motomura and Harazaki 2017</xref>; <xref ref-type="bibr" rid="B13">Kimura et al. 2017</xref>; <xref ref-type="bibr" rid="B32">Nakae et al. 2018</xref>; <xref ref-type="bibr" rid="B14">Mochida and Motomura 2018</xref>; <xref ref-type="bibr" rid="B38">Tanaka et al. 2020</xref>; <xref ref-type="bibr" rid="B11">Jeong and Motomura 2021</xref>; <xref ref-type="bibr" rid="B39">Tsuno et al. 2022</xref>; <xref ref-type="bibr" rid="B15">Mochizuki et al. 2023</xref>). The voucher specimens examined here extended the confirmed distribution of the species to include Taiwan, the Philippines, Micronesia, Indonesia, Timor-Leste, Papua New Guinea, the Solomon Islands, Vanuatu, and Fiji (Fig. <xref ref-type="fig" rid="F2">2</xref>).</p><fig id="F2" position="float" orientation="portrait"><object-id xmlns:xlink="http://www.w3.org/1999/xlink" content-type="doi" xlink:type="simple">10.3897/zookeys.1219.134970.figure2</object-id><object-id xmlns:xlink="http://www.w3.org/1999/xlink" content-type="arpha" xlink:type="simple">0BDE9192-F296-5732-AAD7-AD77FC578AEF</object-id><label>Figure 2.</label><caption><p>Geographic distribution of <italic><tp:taxon-name><tp:taxon-name-part taxon-name-part-type="genus" reg="Parascorpaena">Parascorpaena</tp:taxon-name-part><tp:taxon-name-part taxon-name-part-type="species" reg="moultoni">moultoni</tp:taxon-name-part></tp:taxon-name></italic> in the Pacific Ocean. Type locality (star); previous reports (circles); new records (squares; this study).</p></caption><graphic xmlns:xlink="http://www.w3.org/1999/xlink" xlink:href="zookeys-1219-271_article-134970__-g002.jpg" position="float" orientation="portrait" xlink:type="simple" id="oo_1189597.jpg"><uri content-type="original_file" xlink:type="simple">https://binary.pensoft.net/fig/1189597</uri></graphic></fig></tp:treatment-sec><tp:treatment-sec><!--Section generated to contain objects referenced in tp:taxon-treatment.--><fig id="F3" position="float" orientation="portrait"><object-id xmlns:xlink="http://www.w3.org/1999/xlink" content-type="doi" xlink:type="simple">10.3897/zookeys.1219.134970.figure3</object-id><object-id xmlns:xlink="http://www.w3.org/1999/xlink" content-type="arpha" xlink:type="simple">79E81CC9-F267-56EF-B55D-1AFC6C987458</object-id><label>Figure 3.</label><caption><p>Maximum likelihood phylogenetic tree of <abbrev xmlns:xlink="http://www.w3.org/1999/xlink" xlink:title="cytochrome oxidase subunit I" id="ABBRID0EUSBG" xlink:type="simple">COI</abbrev> sequences using the Kimura 2-parameter model, with <italic><tp:taxon-name><tp:taxon-name-part taxon-name-part-type="genus" reg="Caracanthus">Caracanthus</tp:taxon-name-part><tp:taxon-name-part taxon-name-part-type="species" reg="maculatus">maculatus</tp:taxon-name-part></tp:taxon-name></italic> as outgroup. Node values indicate bootstrap support based on 1,000 replicates.</p></caption><graphic xmlns:xlink="http://www.w3.org/1999/xlink" xlink:href="zookeys-1219-271_article-134970__-g003.jpg" position="float" orientation="portrait" xlink:type="simple" id="oo_1189598.jpg"><uri content-type="original_file" xlink:type="simple">https://binary.pensoft.net/fig/1189598</uri></graphic></fig><table-wrap id="T1" position="float" orientation="portrait"><label>Table 1.</label><caption><p>List of <abbrev xmlns:xlink="http://www.w3.org/1999/xlink" xlink:title="cytochrome oxidase subunit I" id="ABBRID0EPGAC" xlink:type="simple">COI</abbrev> sequences utilized in the study.</p></caption><table id="TID0EXSAG" rules="all"><tbody><tr><th rowspan="1" colspan="1">Species identification</th><th rowspan="1" colspan="1"><abbrev xmlns:xlink="http://www.w3.org/1999/xlink" xlink:title="Barcode of Life Data System" id="ABBRID0E6GAC" xlink:type="simple">BOLD</abbrev>/GenBank accession number</th><th rowspan="1" colspan="1">Specimen voucher code</th></tr><tr><td rowspan="1" colspan="1">
                <italic>
                  <tp:taxon-name><tp:taxon-name-part taxon-name-part-type="genus" reg="Caracanthus">Caracanthus</tp:taxon-name-part><tp:taxon-name-part taxon-name-part-type="species" reg="maculatus">maculatus</tp:taxon-name-part></tp:taxon-name>
                </italic>
              </td><td rowspan="1" colspan="1">
                <ext-link xmlns:xlink="http://www.w3.org/1999/xlink" xlink:href="PP683413" ext-link-type="gen" xlink:type="simple">PP683413</ext-link>
              </td><td rowspan="1" colspan="1"><named-content xmlns:xlink="http://www.w3.org/1999/xlink" content-type="dwc:institutional_code" xlink:title="Kagoshima University Museum" xlink:href="http://grbio.org/institution/kagoshima-university-museum" xlink:type="simple">KAUM</named-content>–I. 169070</td></tr><tr><td rowspan="1" colspan="1">
                <italic>
                  <tp:taxon-name><tp:taxon-name-part taxon-name-part-type="genus" reg="Parascorpaena">Parascorpaena</tp:taxon-name-part><tp:taxon-name-part taxon-name-part-type="species" reg="mcadamsi">mcadamsi</tp:taxon-name-part></tp:taxon-name>
                </italic>
              </td><td rowspan="1" colspan="1">
                <ext-link xmlns:xlink="http://www.w3.org/1999/xlink" xlink:href="LC745944" ext-link-type="gen" xlink:type="simple">LC745944</ext-link>
              </td><td rowspan="1" colspan="1"><named-content xmlns:xlink="http://www.w3.org/1999/xlink" content-type="dwc:institutional_code" xlink:title="Kagoshima University Museum" xlink:href="http://grbio.org/institution/kagoshima-university-museum" xlink:type="simple">KAUM</named-content>–I. 115044</td></tr><tr><td rowspan="1" colspan="1"><italic><tp:taxon-name><tp:taxon-name-part taxon-name-part-type="genus" reg="Parascorpaena">Parascorpaena</tp:taxon-name-part><tp:taxon-name-part taxon-name-part-type="species" reg="mcadamsi">mcadamsi</tp:taxon-name-part></tp:taxon-name></italic>*</td><td rowspan="1" colspan="1">
                <ext-link xmlns:xlink="http://www.w3.org/1999/xlink" xlink:href="http://www.boldsystems.org/index.php/Public_RecordView?processid=PHILA1448-15" ext-link-type="uri" xlink:type="simple">PHILA1448-15</ext-link>
              </td><td rowspan="1" colspan="1"><named-content xmlns:xlink="http://www.w3.org/1999/xlink" content-type="dwc:institutional_code" xlink:title="Museum Support Center, Smithsonian Institute, National Museum of Natural History" xlink:href="http://grbio.org/institution/smithsonian-institution-national-museum-natural-history-0" xlink:type="simple">USNM</named-content> 431877</td></tr><tr><td rowspan="1" colspan="1"><italic><tp:taxon-name><tp:taxon-name-part taxon-name-part-type="genus" reg="Parascorpaena">Parascorpaena</tp:taxon-name-part><tp:taxon-name-part taxon-name-part-type="species" reg="mcadamsi">mcadamsi</tp:taxon-name-part></tp:taxon-name></italic>*</td><td rowspan="1" colspan="1">
                <ext-link xmlns:xlink="http://www.w3.org/1999/xlink" xlink:href="http://www.boldsystems.org/index.php/Public_RecordView?processid=PHILV495-15" ext-link-type="uri" xlink:type="simple">PHILV495-15</ext-link>
              </td><td rowspan="1" colspan="1"><named-content xmlns:xlink="http://www.w3.org/1999/xlink" content-type="dwc:institutional_code" xlink:title="Museum Support Center, Smithsonian Institute, National Museum of Natural History" xlink:href="http://grbio.org/institution/smithsonian-institution-national-museum-natural-history-0" xlink:type="simple">USNM</named-content> 436361</td></tr><tr><td rowspan="1" colspan="1">
                <italic>
                  <tp:taxon-name><tp:taxon-name-part taxon-name-part-type="genus" reg="Parascorpaena">Parascorpaena</tp:taxon-name-part><tp:taxon-name-part taxon-name-part-type="species" reg="moultoni">moultoni</tp:taxon-name-part></tp:taxon-name>
                </italic>
              </td><td rowspan="1" colspan="1">
                <ext-link xmlns:xlink="http://www.w3.org/1999/xlink" xlink:href="LC745946" ext-link-type="gen" xlink:type="simple">LC745946</ext-link>
              </td><td rowspan="1" colspan="1"><named-content xmlns:xlink="http://www.w3.org/1999/xlink" content-type="dwc:institutional_code" xlink:title="Kagoshima University Museum" xlink:href="http://grbio.org/institution/kagoshima-university-museum" xlink:type="simple">KAUM</named-content>–I. 72114</td></tr></tbody></table><table-wrap-foot><fn><p>* Re-identified as <italic><tp:taxon-name><tp:taxon-name-part taxon-name-part-type="genus" reg="Parascorpaena">P.</tp:taxon-name-part><tp:taxon-name-part taxon-name-part-type="species" reg="moultoni">moultoni</tp:taxon-name-part></tp:taxon-name></italic> based on morphological and molecular data (see Discussion).</p></fn></table-wrap-foot></table-wrap></tp:treatment-sec><ref-list><ref id="B40"><mixed-citation xmlns:xlink="http://www.w3.org/1999/xlink" xlink:type="simple"><person-group><name name-style="western"><surname>Whitley</surname><given-names>GP</given-names></name></person-group> (<year>1961</year>) <article-title>A new scorpion fish from Queensland.</article-title><source>North Queensland Naturalist</source><volume>29</volume>: <fpage>9</fpage>–<lpage>10</lpage>.</mixed-citation></ref><ref id="B1"><mixed-citation xmlns:xlink="http://www.w3.org/1999/xlink" xlink:type="simple"><person-group><name name-style="western"><surname>Allen</surname><given-names>GR</given-names></name><name name-style="western"><surname>Cross</surname><given-names>NJ</given-names></name></person-group> (<year>1989</year>) <article-title><tp:taxon-name><tp:taxon-name-part taxon-name-part-type="family">Scorpaenidae</tp:taxon-name-part></tp:taxon-name>.</article-title> In: <person-group><name name-style="western"><surname>Paxton</surname><given-names>JR</given-names></name><name name-style="western"><surname>Hoese</surname><given-names>DF</given-names></name><name name-style="western"><surname>Allen</surname><given-names>GR</given-names></name><name name-style="western"><surname>Hanley</surname><given-names>JE</given-names></name></person-group> (<role>Eds</role>) <issue-title>Zoological catalogue of Australia.</issue-title><source>Vol. 7. <tp:taxon-name><tp:taxon-name-part taxon-name-part-type="class">Pisces</tp:taxon-name-part></tp:taxon-name>. <tp:taxon-name><tp:taxon-name-part taxon-name-part-type="family">Petromyzontidae</tp:taxon-name-part></tp:taxon-name> to <tp:taxon-name><tp:taxon-name-part taxon-name-part-type="family">Carangidae</tp:taxon-name-part></tp:taxon-name>. Australian Government Publishing Service, Canberra</source>, <fpage>438</fpage>–<lpage>452</lpage>.</mixed-citation></ref><ref id="B31"><mixed-citation xmlns:xlink="http://www.w3.org/1999/xlink" xlink:type="simple"><person-group><name name-style="western"><surname>Motomura</surname><given-names>H</given-names></name><name name-style="western"><surname>Béarez</surname><given-names>P</given-names></name><name name-style="western"><surname>Causse</surname><given-names>R</given-names></name></person-group> (<year>2011</year>) <article-title>Review of Indo-Pacific specimens of the subfamily <tp:taxon-name><tp:taxon-name-part taxon-name-part-type="subfamily">Scorpaeninae</tp:taxon-name-part></tp:taxon-name> (<tp:taxon-name><tp:taxon-name-part taxon-name-part-type="family">Scorpaenidae</tp:taxon-name-part></tp:taxon-name>), deposited in the Muséum national d’Histoire naturelle, Paris, with description of a new species of <italic><tp:taxon-name><tp:taxon-name-part taxon-name-part-type="genus">Neomerinthe</tp:taxon-name-part></tp:taxon-name></italic>.</article-title><source>Cybium</source><volume>35</volume>: <fpage>55</fpage>–<lpage>73</lpage>. <ext-link xlink:href="10.26028/cybium/2011-351-006" ext-link-type="doi" xlink:type="simple">https://doi.org/10.26028/cybium/2011-351-006</ext-link></mixed-citation></ref><ref id="B8"><mixed-citation xmlns:xlink="http://www.w3.org/1999/xlink" xlink:type="simple"><person-group><name name-style="western"><surname>Fricke</surname><given-names>R</given-names></name><name name-style="western"><surname>Kulbicki</surname><given-names>M</given-names></name><name name-style="western"><surname>Wantiez</surname><given-names>L</given-names></name></person-group> (<year>2011</year>) <article-title>Checklist of the fishes of New Caledonia, and their distribution in the southwest Pacific Ocean (<tp:taxon-name><tp:taxon-name-part taxon-name-part-type="class">Pisces</tp:taxon-name-part></tp:taxon-name>).</article-title><source>Stuttgarter Beiträge zur Naturkunde A, Neue Serie</source><volume>4</volume>: <fpage>341</fpage>–<lpage>463</lpage>.</mixed-citation></ref><ref id="B9"><mixed-citation xmlns:xlink="http://www.w3.org/1999/xlink" xlink:type="simple"><person-group><name name-style="western"><surname>Fricke</surname><given-names>R</given-names></name><name name-style="western"><surname>Golani</surname><given-names>D</given-names></name><name name-style="western"><surname>Appelbaum-Golani</surname><given-names>B</given-names></name></person-group> (<year>2015</year>) <article-title>New record of the Mozambique scorpionfish, <italic><tp:taxon-name><tp:taxon-name-part taxon-name-part-type="genus">Parascorpaena</tp:taxon-name-part><tp:taxon-name-part taxon-name-part-type="species">mossambica</tp:taxon-name-part></tp:taxon-name></italic> (Peters, 1855) (<tp:taxon-name><tp:taxon-name-part taxon-name-part-type="class">Actinopterygii</tp:taxon-name-part></tp:taxon-name>: <tp:taxon-name><tp:taxon-name-part taxon-name-part-type="order">Scorpaeniformes</tp:taxon-name-part></tp:taxon-name>: <tp:taxon-name><tp:taxon-name-part taxon-name-part-type="family">Scorpaenidae</tp:taxon-name-part></tp:taxon-name>), from Israel, Gulf of Aqaba, Red Sea.</article-title><source>Acta Ichthyologica et Piscatoria</source><volume>45</volume>: <fpage>423</fpage>–<lpage>425</lpage>. <ext-link xlink:href="10.3750/AIP2015.45.4.12" ext-link-type="doi" xlink:type="simple">https://doi.org/10.3750/AIP2015.45.4.12</ext-link></mixed-citation></ref><ref id="B18"><mixed-citation xmlns:xlink="http://www.w3.org/1999/xlink" xlink:type="simple"><person-group><name name-style="western"><surname>Motomura</surname><given-names>H</given-names></name></person-group> (<year>2013</year>) <article-title><tp:taxon-name><tp:taxon-name-part taxon-name-part-type="family">Scorpaenidae</tp:taxon-name-part></tp:taxon-name>.</article-title> In: <person-group><name name-style="western"><surname>Motomura</surname><given-names>H</given-names></name><name name-style="western"><surname>Dewa</surname><given-names>S</given-names></name><name name-style="western"><surname>Furuta</surname><given-names>K</given-names></name><name name-style="western"><surname>Matsuura</surname><given-names>K</given-names></name></person-group> (<role>Eds</role>) <issue-title>Fishes of Iou-jima and Take-shima islands, Mishima, Kagoshima, Japan.</issue-title><source>The Kagoshima University Museum, Kagoshima and the National Museum of Nature and Science, Tsukuba</source>, <fpage>36</fpage>–<lpage>66</lpage>.</mixed-citation></ref><ref id="B19"><mixed-citation xmlns:xlink="http://www.w3.org/1999/xlink" xlink:type="simple"><person-group><name name-style="western"><surname>Motomura</surname><given-names>H</given-names></name></person-group> (<year>2019</year>) <tp:taxon-name><tp:taxon-name-part taxon-name-part-type="family">Scorpaenidae</tp:taxon-name-part></tp:taxon-name>, <tp:taxon-name><tp:taxon-name-part taxon-name-part-type="subfamily">Scorpaeninae</tp:taxon-name-part></tp:taxon-name>. Motomura H, Hagiwara K, Senou H, Nakae M (Eds) Identification guide to fishes of the Amami Islands in the Ryukyu Archipelago, Japan. The Minaminippon Shimbun Kaihatsu Center, Kagoshima, 70–78.</mixed-citation></ref><ref id="B20"><mixed-citation xmlns:xlink="http://www.w3.org/1999/xlink" xlink:type="simple"><person-group><name name-style="western"><surname>Motomura</surname><given-names>H</given-names></name></person-group> (<year>2022</year>) <article-title><tp:taxon-name><tp:taxon-name-part taxon-name-part-type="family">Scorpaenidae</tp:taxon-name-part></tp:taxon-name>.</article-title> In: <person-group><name name-style="western"><surname>Iwatsubo</surname><given-names>H</given-names></name><name name-style="western"><surname>Itou</surname><given-names>M</given-names></name><name name-style="western"><surname>Yamada</surname><given-names>M</given-names></name><name name-style="western"><surname>Motomura</surname><given-names>H</given-names></name></person-group> (<role>Eds</role>) <issue-title>Field guide to fishes of the East China Sea side of Satsuma Peninsula in Kagoshima, southern Kyushu, Japan.</issue-title><source>Kagoshima Museum of Aquatic Biodiversity, Kagoshima and the Kagoshima University Museum, Kagoshima</source>, <fpage>71</fpage>–<lpage>81</lpage>.</mixed-citation></ref><ref id="B21"><mixed-citation xmlns:xlink="http://www.w3.org/1999/xlink" xlink:type="simple"><person-group><name name-style="western"><surname>Motomura</surname><given-names>H</given-names></name></person-group> (<year>2023</year>) <article-title>An annotated checklist of marine and freshwater fishes from Tanega-shima and Mage-shima islands in the Osumi Islands, Kagoshima, southern Japan, with 536 new records.</article-title><source>Bulletin of the Kagoshima University Museum</source><volume>20</volume>: <fpage>1</fpage>–<lpage>250</lpage>.</mixed-citation></ref><ref id="B22"><mixed-citation xmlns:xlink="http://www.w3.org/1999/xlink" xlink:type="simple"><person-group><name name-style="western"><surname>Motomura</surname><given-names>H</given-names></name><name name-style="western"><surname>Harazaki</surname><given-names>S</given-names></name></person-group> (<year>2017</year>) <article-title>Annotated checklist of marine and freshwater fishes of Yaku-shima island in the Osumi Islands, Kagoshima, southern Japan, with 129 new records.</article-title><source>Bulletin of the Kagoshima University Museum</source><volume>9</volume>: <fpage>1</fpage>–<lpage>183</lpage>.</mixed-citation></ref><ref id="B13"><mixed-citation xmlns:xlink="http://www.w3.org/1999/xlink" xlink:type="simple"><person-group><name name-style="western"><surname>Kimura</surname><given-names>Y</given-names></name><name name-style="western"><surname>Hibino</surname><given-names>Y</given-names></name><name name-style="western"><surname>Miki</surname><given-names>R</given-names></name><name name-style="western"><surname>Minetoma</surname><given-names>T</given-names></name><name name-style="western"><surname>Koeda</surname><given-names>K</given-names></name></person-group> (<year>2017</year>) Field guide to fishes of Kuchinoerabu-jima Island in the Osumi Group, Kagoshima, southern Japan, 200 pp.</mixed-citation></ref><ref id="B32"><mixed-citation xmlns:xlink="http://www.w3.org/1999/xlink" xlink:type="simple"><person-group><name name-style="western"><surname>Nakae</surname><given-names>M</given-names></name><name name-style="western"><surname>Motomura</surname><given-names>H</given-names></name><name name-style="western"><surname>Hagiwara</surname><given-names>K</given-names></name><name name-style="western"><surname>Senou</surname><given-names>H</given-names></name><name name-style="western"><surname>Koeda</surname><given-names>K</given-names></name><name name-style="western"><surname>Yoshida</surname><given-names>T</given-names></name><name name-style="western"><surname>Tashiro</surname><given-names>S</given-names></name><name name-style="western"><surname>Jeong</surname><given-names>B</given-names></name><name name-style="western"><surname>Hata</surname><given-names>H</given-names></name><name name-style="western"><surname>Fukui</surname><given-names>Y</given-names></name><name name-style="western"><surname>Fujiwara</surname><given-names>K</given-names></name><name name-style="western"><surname>Yamakawa</surname><given-names>T</given-names></name><name name-style="western"><surname>Aizawa</surname><given-names>M</given-names></name><name name-style="western"><surname>Shinohara</surname><given-names>G</given-names></name><name name-style="western"><surname>Matsuura</surname><given-names>K</given-names></name></person-group> (<year>2018</year>) <article-title>An annotated checklist of fishes of Amami-oshima Island, the Ryukyu Islands, Japan.</article-title><source>Memoirs of the National Museum of Nature and Science, Tokyo</source><volume>52</volume>: <fpage>205</fpage>–<lpage>361</lpage>.</mixed-citation></ref><ref id="B14"><mixed-citation xmlns:xlink="http://www.w3.org/1999/xlink" xlink:type="simple"><person-group><name name-style="western"><surname>Mochida</surname><given-names>I</given-names></name><name name-style="western"><surname>Motomura</surname><given-names>H</given-names></name></person-group> (<year>2018</year>) <article-title>An annotated checklist of marine and freshwater fishes of Tokunoshima island in the Amami Islands, Kagoshima, southern Japan, with 202 new records.</article-title><source>Bulletin of the Kagoshima University Museum</source><volume>10</volume>: <fpage>1</fpage>–<lpage>80</lpage>.</mixed-citation></ref><ref id="B38"><mixed-citation xmlns:xlink="http://www.w3.org/1999/xlink" xlink:type="simple"><person-group><name name-style="western"><surname>Tanaka</surname><given-names>S</given-names></name><name name-style="western"><surname>Shitamitsu</surname><given-names>T</given-names></name><name name-style="western"><surname>Senou</surname><given-names>H</given-names></name><name name-style="western"><surname>Miyazaki</surname><given-names>Y</given-names></name></person-group> (<year>2020</year>) <article-title>Fish fauna of Tokashiku Bay, Tokashiki, the Kerama Islands, Okinawa Prefecture: Additional records of 144 species.</article-title><source>Bulletin of the Kanagawa Prefectural Museum (Natural Science)</source><volume>49</volume>: <fpage>107</fpage>–<lpage>118</lpage>.</mixed-citation></ref><ref id="B11"><mixed-citation xmlns:xlink="http://www.w3.org/1999/xlink" xlink:type="simple"><person-group><name name-style="western"><surname>Jeong</surname><given-names>B</given-names></name><name name-style="western"><surname>Motomura</surname><given-names>H</given-names></name></person-group> (<year>2021</year>) <article-title>An annotated checklist of marine and freshwater fishes of five islands of Mishima in the Osumi Islands, Kagoshima, southern Japan, with 109 new records.</article-title><source>Bulletin of the Kagoshima University Museum</source><volume>16</volume>: <fpage>1</fpage>–<lpage>116</lpage>.</mixed-citation></ref><ref id="B39"><mixed-citation xmlns:xlink="http://www.w3.org/1999/xlink" xlink:type="simple"><person-group><name name-style="western"><surname>Tsuno</surname><given-names>Y</given-names></name><name name-style="western"><surname>Yuki</surname><given-names>D</given-names></name><name name-style="western"><surname>Motomura</surname><given-names>H</given-names></name><name name-style="western"><surname>Endo</surname><given-names>H</given-names></name></person-group> (<year>2022</year>) <article-title>First specimen-based records of five species of the family <tp:taxon-name><tp:taxon-name-part taxon-name-part-type="family">Scorpaenidae</tp:taxon-name-part></tp:taxon-name> from Kochi Prefecture, Japan.</article-title><source>Ichthy, Natural History of Fishes of Japan</source><volume>17</volume>: <fpage>79</fpage>–<lpage>87</lpage>. <ext-link xlink:href="10.34583/ichthy.17.0_79" ext-link-type="doi" xlink:type="simple">https://doi.org/10.34583/ichthy.17.0_79</ext-link></mixed-citation></ref><ref id="B15"><mixed-citation xmlns:xlink="http://www.w3.org/1999/xlink" xlink:type="simple"><person-group><name name-style="western"><surname>Mochizuki</surname><given-names>K</given-names></name><name name-style="western"><surname>Oyama</surname><given-names>K</given-names></name><name name-style="western"><surname>Kume</surname><given-names>G</given-names></name><name name-style="western"><surname>Motomura</surname><given-names>H</given-names></name></person-group> (<year>2023</year>) <article-title>Review of distributional records of <italic><tp:taxon-name><tp:taxon-name-part taxon-name-part-type="genus">Parascorpaena</tp:taxon-name-part><tp:taxon-name-part taxon-name-part-type="species">mcadamsi</tp:taxon-name-part></tp:taxon-name></italic> and <italic><tp:taxon-name><tp:taxon-name-part taxon-name-part-type="genus">P.</tp:taxon-name-part><tp:taxon-name-part taxon-name-part-type="species">moultoni</tp:taxon-name-part></tp:taxon-name></italic> (<tp:taxon-name><tp:taxon-name-part taxon-name-part-type="family">Scorpaenidae</tp:taxon-name-part></tp:taxon-name>) in Japanese waters, and notes on sexual dichromatism and dimorphism of the two species.</article-title><source>Ichthy, Natural History of Fishes of Japan</source><volume>29</volume>: <fpage>39</fpage>–<lpage>57</lpage>. <ext-link xlink:href="10.34583/ichthy.29.0_39" ext-link-type="doi" xlink:type="simple">https://doi.org/10.34583/ichthy.29.0_39</ext-link></mixed-citation></ref></ref-list></tp:taxon-treatment>
